# Supplementary material for: Dual Immunological Prognostic Models for Risk Stratification and Treatment Insights in Triple-Negative Breast Cancer
Source: Int J Mol Sci. 2026 Feb 3;27(3):1494. doi: 10.3390/ijms27031494 (PMC12898472; doi:10.3390/ijms27031494)
Supplement: Supplementary file 1 [file ijms-27-01494-s001.zip]

Archive with 1 entries (1 files):
- ijms-4108946-supplementary.pdf
